# Supplementary material for: Achieving Large-Capability Adsorption of Hg0 in Wet Scrubbing by Defect-Rich Colloidal Copper Sulfides under High-SO2 Atmosphere
Source: Materials (Basel). 2023 Apr 17;16(8):3157. doi: 10.3390/ma16083157 (PMC10144309; doi:10.3390/ma16083157)
Supplement: Supplementary file 1 [file materials-16-03157-s001.zip]

Archive with 1 entries (1 files):
- materials-2340213-supplementary.pdf
